# Supplementary material for: Novel Sulfated Oligosaccharide DP9 from Marine Algae, Gracilaria lemaneiformis: A Potent Galectin-3 Inhibitor for Pancreatic Cancer Therapy
Source: Mar Drugs. 2025 Oct 30;23(11):423. doi: 10.3390/md23110423 (PMC12653795; doi:10.3390/md23110423)
Supplement: Supplementary file 1 [file marinedrugs-23-00423-s001.zip]

Archive with 1 entries (1 files):
- marinedrugs-3940062-supplementary.pdf
